# Supplementary material for: Antimicrobial Activities of Saponaria cypria Boiss. Root Extracts, and the Identification of Nine Saponins and Six Phenolic Compounds
Source: Molecules. 2022 Sep 8;27(18):5812. doi: 10.3390/molecules27185812 (PMC9505039; doi:10.3390/molecules27185812)
Supplement: Supplementary file 1 [file molecules-27-05812-s001.zip]

Archive with 1 entries (1 files):
- molecules-1802425-supplementary.pdf
